# Supplementary material for: The Transformation of Hg2+ during Anaerobic S0 Reduction by an AMD Environmental Enrichment Culture
Source: Microorganisms. 2022 Dec 27;11(1):72. doi: 10.3390/microorganisms11010072 (PMC9865316; doi:10.3390/microorganisms11010072)
Supplement: Supplementary file 1 [file microorganisms-11-00072-s001.zip]

Archive with 1 entries (1 files):
- microorganisms-2092314-supplementary.pdf
